# Supplementary material for: Effects of pulsed electromagnetic field (PEMF) on the tensile biomechanical properties of diabetic wounds at different phases of healing
Source: PLoS One. 2018 Jan 11;13(1):e0191074. doi: 10.1371/journal.pone.0191074 (PMC5764361; doi:10.1371/journal.pone.0191074)
Supplement: S2 Data — (XLSX) [file pone.0191074.s003.xlsx]

## Sheet: S2_Table
ID	Group	Day	MaxL	MaxStr	Energy	Young	Thickness
1L	0	3	3.3693	0.44544	13.0473	0.48467	1.22
1R	0	3	5.11875	0.70748	21.3898	0.62453	1.12
8L	0	3	12.1701	3.29277	40.5326	3.58605	0.6
8R	0	3	5.7824	3.57556	13.1947	4.26991	0.26
U10L	0	3	1.57715	0.26717	5.17454	0.36974	0.94
U10R	0	3	0.31124	1.89781	0.59849	0.089	0.04
U1L	0	3	1.57857	0.47766	3.96313	0.3454	0.54
U1R	0	3	1.19212	0.40548	4.80836	0.81382	0.42
U22L	0	3	5.63918	1.0093	17.6181	0.9223	0.96
U22R	0	3	0.34035	0.38104	0.69314	0.0953	0.14
U28L	0	3	5.64017	1.40094	25.1441	0.7789	0.66
U28R	0	3	1.88246	3.53846	5.78421	4.93281	0.1
11L	2	3	4.59282	3.43158	9.76091	1.1946	0.28
11R	2	3	0.97337	0.40557	5.30305	0.39764	0.4
12L	2	3	7.09969	5.02811	26.5743	4.28227	0.2
12R	2	3	7.19938	1.56781	34.5696	1.3508	0.7
21L	2	3	14.6952	2.75811	51.6131	2.57325	0.8
21R	2	3	3.65144	1.47831	9.05572	2.03818	0.38
U20L	2	3	2.84092	0.9102	6.8759	0.96947	0.54
U20R	2	3	0	0	0	0	0
U25L	2	3	1.76887	0.54934	6.12127	0.66484	0.7
U25R	2	3	0.6398	0.16059	2.73413	0.3381	0.6
U3L	2	3	4.14049	0.97819	9.8749	1.60776	0.74
U3R	2	3	1.16798	0.60832	1.46683	0.3712	0.4
U5L	2	3	4.75811	2.30172	12.1165	4.26969	0.34
U5R	2	3	0	0	0	0	0
10L	10	3	2.39547	0.5854	7.0354	0.74183	0.6
10R	10	3	0.84324	0.10273	3.96374	0.2689	1.44
3L	10	3	3.45096	0.40016	17.2569	0.3785	1.4
3R	10	3	5.23329	0.81262	19.6163	0.726	1
7L	10	3	6.78875	0.96849	19.9766	1.2636	1.04
7R	10	3	4.94922	3.03261	14.5484	3.06239	0.24
9L	10	3	7.37492	1.1185	24.1053	1.39384	1.04
9R	10	3	5.49142	0.92448	18.024	1.10961	0.9
J7L	10	3	5.76	0.959	14.5	1.545	1
17L	0	5	9.62056	1.01689	40.0352	0.91803	1.46
17R	0	5	2.5987	0.2641	8.69886	0.256	1.5
25L	0	5	5.03558	0.92839	20.3874	0.53331	0.8
25R	0	5	4.12546	0.5032	29.4918	0.26299	1.22
J4L	0	5	4.55	0.952	11.4	1.738	0.76
U14L	0	5	4.86543	7.50838	12.9545	3.24361	0.1
U14R	0	5	2.77086	0.76332	7.99932	0.83157	0.66
U19L	0	5	2.72187	1.13354	9.00719	0.3902	0.46
U19R	0	5	0.87733	0.2172	4.36262	0.43354	0.66
U4L	0	5	5.00833	0.90731	16.68	1.03621	0.92
U4R	0	5	1.41213	0.27568	2.22	1.09043	0.76
U7L	0	5	5.66647	1.14243	20.891	1.83306	0.8
U7R	0	5	1.11524	0.39358	4.23072	0.55966	0.46
16L	2	5	5.59197	0.58898	28.0321	0.7134	1.38
16R	2	5	5.53631	0.98009	19.7815	0.92706	0.92
20L	2	5	4.48351	1.10912	18.6352	1.25159	0.62
20R	2	5	2.93341	0.26336	14.544	0.5875	1.56
2L	2	5	3.95786	0.78064	18.7136	0.82134	0.78
2R	2	5	2.38285	0.14252	15.4302	0.7848	2.2
U15L	2	5	4.94644	1.11457	12.7857	2.38344	0.7
U15R	2	5	0.60972	0.14479	1.38921	0.9646	0.64
U23L	2	5	1.39306	1.12561	3.7899	2.00491	0.28
U23R	2	5	0.59468	0.11212	0.83046	0.45061	1.2
U24L	2	5	2.16407	0.73448	5.56905	1.20488	0.58
U24R	2	5	5.68668	1.33178	16.4126	1.74088	0.7
U27L	2	5	3.21166	0.4938	11.6452	0.74025	1.2
U27R	2	5	1.25782	0.95289	3.58989	0.6714	0.24
U6L	2	5	2.64127	0.61827	7.38458	0.70522	0.8
U6R	2	5	0	0	0	0	0
18L	10	5	4.4907	0.42647	18.3416	0.37078	1.62
18R	10	5	2.57933	0.2511	10.3295	0.2334	1.6
19L	10	5	7.89974	0.94994	25.9864	1.5198	1.32
19R	10	5	4.58012	0.60201	20.9751	0.50707	1.2
22L	10	5	5.27765	0.63715	37.1065	0.49134	1.24
22R	10	5	5.78112	0.57524	40.33	0.43319	1.5
24L	10	5	5.63184	0.6266	22.2898	0.56188	1.4
24R	10	5	3.00191	1.00064	10.8352	0.6177	0.5
J18L	10	5	9.08	1.339	22.5	2.386	1.08
12L	0	7	7.82428	1.09443	34.6769	0.7917	1.22
12R	0	7	6.67247	0.9659	29.525	0.73715	1.1
1R	0	7	6.18303	0.84857	33.1779	0.75644	1.32
A17R	0	7	9.19	1.569	24.9	0.322	0.96
F18L	0	7	6.38	0.996	23.8	1.362	1
F18R	0	7	3.22	0.63	15.6	1.053	0.8
F2L	0	7	6.05	0.69	34.1	1.014	1.2
F2R	0	7	2.54	1.06	7.2	2.021	0.4
11L	2	7	8.16407	0.70847	32.7314	0.6204	1.94
11R	2	7	1.47829	0.17447	8.47264	0.32825	1.38
19L	2	7	6.73132	1.12234	28.5522	1.02974	0.98
19R	2	7	2.47545	0.20579	6.15858	0.35288	1.68
5L	2	7	4.77243	0.54109	15.4865	0.8801	1.4
5R	2	7	8.7185	0.73324	40.2007	0.59344	1.78
10L	10	7	5.53945	0.66612	33.9173	0.69191	1.26
10R	10	7	5.85518	0.49593	25.3659	0.65159	1.88
1L	10	7	7.61729	0.54772	41.9318	0.5698	2.12
7L	10	7	5.95119	1.09268	26.8427	0.67652	0.92
7R	10	7	4.93365	0.61015	23.1237	0.33069	1.3
A3R	10	7	2.29	0.642	4.7	1.395	0.66
F1L	10	7	7.03	0.766	18.9	1.413	1.35
F1R	10	7	10.46	1.194	39.2	1.823	1.2
F3L	10	7	6.92	1.153	21.4	1.182	1
F3R	10	7	2.88	0.922	9.1	1.355	0.5
13L	0	10	10.0781	2.06147	36.4703	1.07161	0.84
13R	0	10	4.95432	1.13174	19.7934	1.24619	0.72
14L	0	10	7.85732	0.82577	37.0591	0.89226	1.52
14R	0	10	8.23505	0.93695	45.9969	0.77299	1.46
F14L	0	10	13.53	3.369	31.4	5.007	0.55
F14R	0	10	4.13	1.437	12.7	2.145	0.5
F19L	0	10	12.69	3.111	53.9	2.629	0.6
F19R	0	10	4.01	1.102	14.2	1.787	0.65
F20L	0	10	12.18	2.456	36.8	3.476	0.8
F20R	0	10	3.18	0.568	12.6	0.584	0.8
F7L	0	10	2.38	0.586	5.2	0.979	0.65
F7R	0	10	2.75	0.985	12.6	1.348	0.45
20L	2	10	3.86391	1.45566	13.9335	0.9824	0.42
20R	2	10	4.39771	0.73052	23.7037	0.96629	1
4L	2	10	4.25254	0.5223	15.7584	0.70866	1.38
4R	2	10	2.90107	0.32479	16.5275	0.7008	1.54
9L	2	10	9.02072	1.47234	43.1013	1.29528	1.06
9R	2	10	2.38952	0.33731	11.4067	0.2494	1.1
15L	10	10	5.91233	0.82741	19.0576	1.18998	1.12
15R	10	10	2.30733	0.44716	5.34845	0.98766	0.86
6L	10	10	6.22115	1.00705	30.3624	0.8743	1.08
6R	10	10	5.01904	0.60514	22.9758	0.50823	1.3
F11L	10	10	9.04	1.845	24.9	2.327	0.7
F11R	10	10	2.45	0.669	10.3	0.793	0.6
F12L	10	10	9.14	2.269	26.8	3.281	0.65
F12R	10	10	3.94	1.011	17.3	1.866	0.6
F5L	10	10	6.71	2.033	14.8	3.649	0.55
F5R	10	10	3.91	1.303	11	1.994	0.5
C13L	0	14	10.48	3.56	40.7	3.124	0.52
C13R	0	14	3.29	0.986	11.9	1.6519	0.56
C1L	0	14	6.82045	2.02524	24.5115	1.53032	0.86
C1R	0	14	3.5673	1.16553	18.6536	2.1255	0.48
C22L	0	14	7.56988	1.66605	24.1856	1.8878	0.74
C22R	0	14	6.90489	1.59481	22.5079	2.0648	0.66
C30L	0	14	14.844	3.55461	77.8481	3.1582	0.6
C30R	0	14	2.0533	0.607413	9.73046	0.7367	0.54
C7L	0	14	8.44987	2.48526	29.0999	3.5719	0.5
C7L	0	14	3.84904	1.10605	17.7085	1.1337	0.58
C7R	0	14	2.90329	0.772974	15.6872	1.1306	0.6
C7R	0	14	4.37823	1.26327	33.7388	1.0517	0.62
C9L	0	14	3.31131	0.8116	20.9607	2.45123	0.68
C9R	0	14	2.79267	0.80249	3.51043	2.32246	0.58
J3L	0	14	6.65	3.62	18.1	5.479	0.32
R11L	0	14	6.39	2.041	21.3	2.535	0.54
R11R	0	14	1.52	0.458	2.3	1.577	0.66
R14L	0	14	7.24	2.272	25.6	2.138	0.54
R14R	0	14	3.6	1.156	14.3	1.37	0.48
R8L	0	14	5.74	1.78	18.1	2.73	0.56
R8R	0	14	3.02	1.102	12.3	1.478	0.5
C10L	2	14	2.17673	1.99783	3.15465	1.99783	0.54
C10R	2	14	3.42448	0.66366	16.38	1.91902	0.86
C2L	2	14	5.66856	0.88571	29.3444	1.01921	1
C2R	2	14	4.82746	1.11747	34.3157	1.35018	0.72
C3L	2	14	4.13222	0.8096	28.5274	1.16776	0.8
C3R	2	14	4.25617	1.22304	32.2459	1.7638	0.58
C4L	2	14	7.34501	1.74881	26.9734	1.64958	0.7
C4R	2	14	4.29103	0.84403	30.7704	1.0337	0.82
C5L	2	14	5.4607	1.70434	19.1155	2.69763	0.6
C5R	2	14	5.28101	1.18685	35.8999	0.7737	0.72
C10L	10	14	9.44712	2.48347	67.8012	0.9982	0.6
C10R	10	14	1.47831	0.482729	6.57888	0.742	0.48
C21L	10	14	1.72634	0.553314	9.53313	1.3046	0.52
C21R	10	14	2.18711	0.804321	7.80841	1.2508	0.44
C29L	10	14	2.82496	0.470607	12.2011	0.795	0.86
C29R	10	14	1.76997	0.404324	2.93025	0.9748	0.72
C6L	10	14	3.78304	1.24606	14.5584	1.6204	0.66
C6R	10	14	4.14577	0.93373	6.15128	2.3557	0.74
C8L	10	14	4.82331	1.20885	20.8402	0.8249	0.7
C8R	10	14	2.55178	0.68596	5.74137	1.373	0.62
J15L	10	14	8.2	1.663	37.1	1.402	0.78
R4L	10	14	6.72	1.645	23.1	1.602	0.74
R4R	10	14	4.37	1.126	15.7	1.389	0.64
R5L	10	14	9.1	2.909	26.8	3.626	0.48
R5R	10	14	2.32	0.783	3.6	1.69	0.52
C27L	0	21	6.35	2.253	26	2.0378	0.52
C27R	0	21	4.23	1.64	17.5	2.0957	0.46
C28L	0	21	6.5699	2.33306	27.3545	2.9602	0.44
C28R	0	21	1.64164	0.531275	2.30861	1.2452	0.5
C4L	0	21	4.44993	1.07021	12.6807	2.1106	0.66
C4R	0	21	1.98997	0.753777	2.45606	2.1916	0.44
D3L	0	21	7.04519	2.13232	23.8844	2.86179	0.56
D3R	0	21	3.664	0.95716	4.47661	2.2657	0.6
D6L	0	21	6.16278	1.40639	26.9536	3.7086	0.7
D6R	0	21	4.85695	1.11911	6.86768	3.67939	0.7
J8L	0	21	4.41	1.19	24.1	1.156	0.6
R3L	0	21	2.46	0.803	11.1	1.352	0.52
R3R	0	21	4	0.998	22.6	1.515	0.68
R6L	0	21	7.06	2.048	22	3.31	0.58
R6R	0	21	3.65	1.542	7.1	2.558	0.44
D10L	2	21	2.64401	0.68862	19.4051	1.78351	0.58
D10R	2	21	2.23888	0.69101	9.15196	1.48834	0.54
D2L	2	21	4.53771	1.35502	25.2483	4.1802	0.56
D2R	2	21	4.18689	1.43524	5.33191	3.5075	0.66
D4L	2	21	4.95244	1.21981	19.0125	3.8296	0.7
D4R	2	21	6.19151	1.47473	25.6412	1.5963	0.64
D5L	2	21	3.6203	1.15857	17.2428	1.57593	0.56
D5R	2	21	3.41215	0.8827	5.67086	2.08876	0.64
D8L	2	21	2.73512	0.67116	2.73513	3.30021	0.72
D8R	2	21	3.75499	0.94632	5.81933	2.51351	0.64
D9L	2	21	2.07947	0.44747	1.31758	2.6414	0.74
D9R	2	21	4.43799	1.33852	18.749	2.95693	0.54
C11L	10	21	2.55663	0.722702	2.46903	2.5883	0.66
C11R	10	21	4.13493	0.863747	21.0451	1.4012	0.68
C14L	10	21	6.0599	1.58305	32.8359	1.7913	0.6
C14R	10	21	3.9266	0.893872	16.2693	1.0684	0.76
C1L	10	21	3.05995	0.614942	4.03656	1.4664	0.8
C1R	10	21	1.73831	0.465336	1.98934	1.2456	0.66
D1L	10	21	4.55616	0.93089	20.3554	3.40276	0.76
D1R	10	21	4.5913	1.12532	4.78287	3.5579	0.68
D7L	10	21	2.81851	0.72943	11.906	2.3085	0.7
D7R	10	21	4.73887	1.45382	22.4365	2.50484	0.58
J11L	10	21	8.28	1.883	19.9	2.427	0.8
R10L	10	21	4.14	1.558	15.6	2.356	0.5
R10R	10	21	2.89	0.712	5.2	1.637	0.7
R12L	10	21	7.6	2.044	23.8	2.89	0.6
R12R	10	21	3.45	0.92	7.7	1.584	0.64
R2L	10	21	3.85	1.444	13.7	2.423	0.46
R2R	10	21	3.83	1.131	14.1	1.19	0.5
